# Supplementary material for: The Rootstock Genotypes Determine Drought Tolerance by Regulating Aquaporin Expression at the Transcript Level and Phytohormone Balance
Source: Plants (Basel). 2023 Feb 6;12(4):718. doi: 10.3390/plants12040718 (PMC9961603; doi:10.3390/plants12040718)
Supplement: Supplementary file 1 [file plants-12-00718-s001.zip]

Archive with 1 entries (1 files):
- plants-2146381-supplementary.pdf
